# Supplementary material for: Effect of Hypoglycemia and Rebound Hyperglycemia on Proteomic Cardiovascular Risk Biomarkers
Source: Biomedicines. 2024 May 21;12(6):1137. doi: 10.3390/biomedicines12061137 (PMC11201283; doi:10.3390/biomedicines12061137)
Supplement: Supplementary file 1 [file biomedicines-12-01137-s001.zip]

Archive with 1 entries (1 files):
- biomedicines-2998260-supplementary.pdf
